# Supplementary material for: Pediatric chronic kidney disease rates in Southern Israel are higher than reported
Source: F1000Res. 2013 Sep 13;2:186. [Version 1] doi: 10.12688/f1000research.2-186.v1 (PMC3829122; doi:10.12688/f1000research.2-186.v1)
Supplement: Pediatric chronic kidney disease rates in Southern Israel — 1) Data acquisition form2) CKD Database raw data. See materials and methods in the main paper for definitions. Upper row abbreviations: DOB: date of birth; B/J: Bedouin or Jewish origin; H/GRD/GN/OU/O: hypodysplasia/ genetic renal disease/ glomerulonephritis/ obstructive uropathy/ other; NB or CU: neurogenic bladder or congenital obstructive uropathy; HTN: hypertension; EPO Rx: erythropoietin therapy [file f1000research-2-1887-s0000.tgz]

Archive with 2 entries (2 files):
- CKD_Database_form.pdf
- CKD__Data_AV.csv
