# Supplementary material for: Pediatric chronic kidney disease rates in Southern Israel are higher than reported
Source: F1000Res. 2013 Sep 13;2:186. [Version 1] doi: 10.12688/f1000research.2-186.v1 (PMC3829122; doi:10.12688/f1000research.2-186.v1)
Supplement: Pediatric chronic kidney disease rates in Southern Israel — 1) Data acquisition form2) CKD Database raw data. See materials and methods in the main paper for definitions. Upper row abbreviations: DOB: date of birth; B/J: Bedouin or Jewish origin; H/GRD/GN/OU/O: hypodysplasia/ genetic renal disease/ glomerulonephritis/ obstructive uropathy/ other; NB or CU: neurogenic bladder or congenital obstructive uropathy; HTN: hypertension; EPO Rx: erythropoietin therapy [file f1000research-2-1887-s0000.tgz › CKD__Data_AV.csv]

Study number	DOB	M/F	B/J	City	Worst CKD Stage	CKD stage at 12/2008	CKD stage at 12/2012	Hypodysplasia/GRD/GN/ObstrUropath/Other	family Hx of CKD(y/n/NA)	if OU- NB or CU	Dx 1	Dx 2	Dx 3	Dx 4	biopsy for Dx confirmation(y/n)	Age of Dx (y)	Yr of Dx	Exitus	if y, Yr?	Negev + CKD+Alive+Age < 19@12/08	Negev + CKD+Alive+Age < 19@12/12	HTN	Acidosis	EPO Rx	Urologic surgery	Transplanted	Dialysis	if yes	proteinuria	albuminuria	Insurer	Notes
2	1.7.93	f	b	Elazazma	1	1	1	GN	n		IgA nephropathy	Mesangioproliferative GN	Recurrent Hematuria	Proteinuria	y	10		n		y	n	n	n	n	n	n	n		n/a	n/a
3	1.11.86	f	b	Lakia	1	1	1	O	n/a		Type II DM	obesity	Hypertension	Proteinuria	n	17		n		n	n	y	n	n	n	n	n		y	y	Klalit
5	1.8.89	m	b	Kseifa	1	1	1	H	y		Single hydroureteronephrotic kidney	Convulsions	tuberous sclerosis		n	0		y	2009	y	n	n	n	n	n	n	n		y	n	Klalit	Died of non renal causes after 12/08
6	1.3.04	m	b	Lakia	4	4	1	OU	n	CU	Renal Transplant	Renal dysplasia	Congenital bilateral megaureter	s/p Bilat nephrostomies	n	0		n		y	n	n	y	n	y	n	n		y	y	Macabi
7	1.12.87	f	b	Tel Sheva	2	1	1	H	n/a		reflux nephropathy	Proteinuria	s/p rectovaginal fistula	Bilat. renal scars	n	0		n		n	n	y	n	n	n	n	n		n	n	Klalit
8	1.4.91	f	b	Elasam	5	2	2	OU	n	NB	MMC	NB on CIC	anemia		n	3		n		y	n	y	y	n	y	y	y	1	y	y	Klalit
9	1.2.96	f	b	Rahat	1	1	2	H	n		Renal Insufficiency	Proteinuria-mild	Dysplastic Single Lt. Kidney		n	0		n		y	y	n	n	n	n	n	n		y	y	Klalit
10	6.6.85	m	b	Aroer	4	4	1	OU	n	CU	Post Urethral valves	Rt Nephrectomy	Chronic Renal Failure	Renal transplant	n	0		n		n	n	y	n	y	y	n	n		y	y	klalit
11	12.8.94	m	b	Aroer	1	1	1	OU	n	NB	Obstructive renal Failure	Posterior Urethral Valves			n	0		n		y	y	n	n	n	y	n	n		n	n	Klalit
12	1.12.00	m	b	Tel Sheva	5	1	1	H	n		Rt dysplastickidney	Lt. MCDK	Hypertension	Renal transplant	n	0		n		y	n	y	y	y	y	y	y	2	y	n	Klalit
13	1.1.96	m	b	Rahat	5	2	3	GRD	y		Nephronophtisis Variant	Anemia			n	0.3		n		y	y	y	y	y	n	y	y	1	n	n	Klalit
14	1.1.90	f	b	Rahat	5	3	5	GRD	y		Nephronophtisis Variant	Renal Transplant			n	0.3		n		y	n	y	y	y	n	y	y	2	n	n	Klalit
15	1.9.05	f	b	Tel Arad	4	0	0	H	n/a		Dysplastic kidneys	Aortic stenosis	Coarctation	microcephaly	n	0		y	2006	n	n	n	n	n	n	n	n		n/a	n/a	Klalit
16	1.11.92	f	b	Yeruham	1	1	1	O	y		Diabetic nephropathy	Type I DM			n	13		n		y	n	n	n	n	n	n	n		y	y	Klalit
17	1.4.02	f	j	Kyriat Gat	1	1	1	GN	n		Recurrent Hematuria syndrome	Residual Proteinuria			n	7		n		y	y	n	n	n	n	n	n		y	y	Klalit
18	10.1.96	m	b	Rahat	5	2	3	GRD	y		Infantile Nephronophtisis	s/p PD	Renal Transplant		y	0		n		y	y	y	y	y	n	y	y	1	y	n	Klalit
19	1.4.95	f	b	Rahat	5	0	0	GRD	y		NPH2	CAPD			n	0.3		y	1997	n	n	y	y	y	n	n	y	1	n	n	Klalit
20	1.10.97	m	b	Aroer	5	2	3	H	n		Renal Transplant	Megalourethra/Dysplasia	s/p Ac HD		n	0.1		n		y	y	y	y	y	y	y	y	3	n	n	Macabi
21	1.10.85	f	b	Kseifa	1	1	1	H	n		Bilat. VUR	Bilat. renal scars			n	8		n		y	n	n	n	n	y	n	n		y	y
22	1.9.02	m	b	Abukaf	1	1	1	H	n		Bilat gr IV VUR	Vesicostomy	Rt hypoplastic + lt hydronephrosis		n	0		n		y	y	n	n	n	y	n	n		y	y	Klalit
23	1.11.06	m	b	Abukaf	1	1	1	H	n		Hypoplastic cystic rt kidney	lt hydronephrosis	hypothyroidism		n	0		n		y	y	n	n	n	n	n	n		y	n	Klalit
24	1.4.99	f	b	Abukaf	1	1	1	OU	n	NB	PMR	microcephaly	blindness		n	6		n		y	y	y	y	n	y	n	n		y	y	Klalit
25	1.12.02	m	b	Abukaf	5	1	1	OU	n	CU	Lt MCDK	Rt hypoplastic Kidney	asthma	Renal transplant	n	0.1		n		n	n	y	y	y	y	y	y	3	n/a	n/a	Klalit
26	1.1.84	m	b	Elsana	1	1		GN	n		mesangial proliferative GN	IgA Nephropathy	Dysmorphism, mental retardation	celiac, asthma	y	8		n		n	n	n/a	n	n	n	n	n		y	y	Klalit
27	1.6.98	m	b	Derech Dimona	2	2	3	H	n/a		Bilat. VUR	Bilat. renal scars			n	0		n		y	y	n	n	n	n	n	n		y	y	Klalit
28	1.5.97	f	b	Aburkeik	1	1		H	n		Bilat. VUR	Bilat. Renal Scars			n	1		n		y	y	n	n	n	n	n	n		n	n	Klalit
29	1.12.84	f	b	Segev Shalom	5	3	5	O	n/a		Lt scarred kidney	Sactosalpinx			n	16		n		n	n	n/a	n/a	n/a	n/a	n	n		y	n/a	Klalit
30	1.10.02	m	b	Rahat	1	1	1	GN	n		D (-) HUS				n	1.5		n		y	y	n	n	n	n	n	n		n	n	Klalit
31	1.3.94	f	b	Hura	1	1	1	GN	y		Familial TTP				n	10		n		y	y	n	n	n	n	n	n		n	n	Klalit
32	1.2.95	m	b	Rahat	1	1	1	O	y		Diabetic nephropathy	Type II DM	Albuminuria	Obesity	n	13.5		n		y	y	n	n	n	n	n	n		y	y	Klalit
33	1.8.01	f	b	Rahat	1	1	1	H	n		Bilat. VUR	Bilat. renal scars	Obesity		n	9		n		y	y	n	n	n	y	n	n		y	y	Klalit
34	1.7.01	f	b	Rahat	1	1	1	H	n		Bilat. Renal scars	s/p Bilat VUR correction			n	1		n		y	y	n	n	n	n	n	n		n	n	klalit
35	1.1.98	f	b	Rahat	1	1	1	H	n		Bilat renal scars	s/p Bilat VUR correction	microhematuria	recurrent UTI	n	2		n		y	y	n	n	n	n	n	n		n	n	klalit
36	1.4.90	m	b	Rahat	1	1	1	H	n		s/p Bilat VUR correction	Bilat. renal scars			n	n/a		n		y	n	n	n	n	y	n	n		n	n	Klalit
37	1.3.08	f	b	Tel Arad	1	1	1	GRD	n		ARPKD	Hypertension			n	0.9		n		y	y	y	n	n	n	n	n		y	n/a	klalit
38	11.11.86	m	b	Tel Sheva	1	1	1	H	n		s/p Lt UPJ stenosis	Bilat. Renal Scars	Nephrolithiasis		n	0		n		n	n	n	n	n	n	n	n		n	n	klalit
39	1.1.99	f	b	Aroer	2	2	3	OU	y	NB	Neurogenic bladder	recurrent UTI	s/p bladder augmentation		y	5		n		y	y	n	y	n	y	n	n		y	y	Klalit
40	1.2.97	m	b	Aroer	5	5	3	OU	y	NB	????? ???????????	Hypotony	Renal Transplant		n	5		n		y	y	y	y	y	y	y	y	2	y	y	Klalit
41	1.8.84	m	b	Tel Sheva	2	2		OU	n/a	CU	s/p Post. Urethral valves	s/p hypospadias repair			n	15		n		n	n	n/a	n/a	n	y	n	n		y	y	Klalit
42	1.3.84	f	b	Tel Sheva	1	1		GN	n		MPGN type III	Nephrotic syndrome			y	14		n		n	n	n	n	n	n	n	n		y	n	klalit
43	1.9.87	m	b	Elasam	3	3		H	n/a		Reflux nephropathy	Proteinuria			n	10		n		y	n	n	y	n	y	n	n		y	y	klalit
44	1.4.00	m	b	Beer Sheva	1	1	1	H	n		Bilat gr IV VUR	Recurr. UTIs	Bilat renal scars		n	1		n		y	y	n	n	n	y	n	n		n	n	Klalit
45	1.10.81	m	b	Rahat	5	0		OU	n	CU	Post Urethral valves	Down Syndrome	Hepatitis B		n	6		y		n	n	y	y	y	n	n	y	1	y	n
46	1.1.00	f	b	Rahat	2	2	2	O	n		Neonatal Acute renal failure	Severe Birth Asphyxia			n	0		n		y	y	n	n	n	n	n	n		y	y	Klalit
47	10.1.87	m	b	Dimona	5	2		H	n		Prune Belly Syndrome	VUReflux	Renal Transplant	bicaspid aurtic valve	n	0		n		n	n	y	y	n	y	y	n		y	y	klalit
48	1.1.00	m	b	Elasam	2	2	2	H	n		Lt RenalScar	s/p TGA	s/p Ac.renal failure	C.H.D, ???????	n	0.3		n		y	y	n	n	n	n	n	n		y	n	Klalit
49	1.6.87	m	b	Derech Dimona	1	1		GN	n		IgA Nephropathy	Mental Retardation			y	16		n		n	n	n	n	n	n	n	n		y	y	Klalit
50	1.4.03	m	b	Dimona	1	1	1	H	n		Rt Hypoplastic kidney	Lt renal scar	Bilat. Gr IV VUR		n	0		n		y	y	n	n	n	y	n	n		n	n	klalit
51	1.4.05	m	b	Derech Dimona	1	1	1	H	n		Bilat VUR	Bilat Renal Scars			n	0		n		y	y	n	n	n	y	n	n		n	n	Klalit
52	1.2.90	f	b	Hura	5	2		OU	n	NB	Chronic Renal Failure	NNNB			n	13		n		y	n	y	y	y	n	y	y	1	n/a	n/a	Klalit
53	1.5.04	f	b	Rahat	2	2	3	OU	y	CU	RT dysplastic kidney	recurrent UTI	Obesity	Bardett Biedel Syndr	n	0		n		y	y	n	n	n	y	n	n		y	y	Klalit
54	1.5.93	m	j	Beer Sheva	1	1	1	GN	n		MPGN type I				y	13.5		n		y	n	n	n	n	n	n	n		y	y
55	8.10.89	m	b	Beer Sheva	2	2		H	n		Non functioning lt.kidney	Coxa vara	Albuminuria		n	0		n		y	n	n	n	n	n	n	n		y	y	Klalit
56	1.3.97	f	b	Rahat	1	1	1	H	n		Bilat gr.II VUR	Bilat. Renal scars			n	6		n		y	y	n/a	n	n	n	n	n		n	n	Klalit
57		m	j		2	2		H	n			Rt Hypoplastic kidney	Bilat gr IV VUR			n/a		n		y	n					n					Macabi
58	1.7.93	m	b	Rahat	2	2	2	GRD	y		Bardett Biedel	Horseshoe Kidney			n	0		n		y	n	y	n	n	n	n	n		y	y	Klalit
59	1.10.04	f	b	Rahat	1	1	1	GRD	y		Bardett Biedel	Bilateral echogenic kidneys	Polysyndactily of feet		n	0		n		y	y	n	n	n	n	n	n		n/a	n	Macabi
60	1.1.99	f	b	Rahat	1	1		GRD	n/a		hydronephrosis	Bardett Biedel	Recurr. UTI	Proteinuria	n	0.5		n		n	n	n	n	n	n	n	n		n	n	Klalit
61	1.1.80	m	b	Rahat	3	3		GRD	n/a		Bardett Biedel				n	17		n		n	n	n	n	n	n	n	n		y	y
62	1.2.00	f	j	Beer Sheva	1	1		H	n		Bilateral renal scars	lt hypoplastic k	PDA		n	5		n		y	y	n	n	n	y	n	n		n/a	n/a	Macabi
63	1.5.97	f	j	Netivot	1	1	1	O	n		Diabetic nephropathy	Type I DM			n	4		n		y	y	n	y	n	n	n	n		n/a	n/a
64	1.2.96	m	b	Rahat	1	1	3	GN	n		HSP Nephropathy	Nephrotic range proteinuria	Obesity		y	9	2009	n		y	y	n	n	n	n	n	n		y	y	Klalit
65	1.8.95	m	b	Kseifa	2	2	2	H	n		Bilat. Scars	Reflux nephropathy			n	1		n		y	y	n	n	n	y	n	n		n	n	Klalit
66	1.4.06	f	j	Arad	1	1	1	H	n		Bilat hydroureteronephrosis	s/p ureteral reimplantation			y	0		n		y	y	n	n	n	y	n	n		n	n	Klalit
67	1.6.86	f	j	Netivot	5	5		O	n/a		chronic interstitial nephritis	Renal Transplant			y	16		n		n	n	n	n	y	y	y	y	2	y	y	Klalit
68	1.1.02	m	b	Lakia	4	4		GRD	y		ARPKD	DVT	Hypertension		n	0		n		y	n	y	y	y	n	n	n		y	y	Klalit
69	1.7.99	f	b	Lakia	1	1		GRD	y		ARPKD	Family Hx of ESRD			n	0		n		y	y	n	n	n	n	n	n		y	y	Klalit
70	1.2.78	m	b	Lakia	5	5		GRD	y		ARPKD				y	17		n		n	n	y	n	n	n	n	y	2	n/a	n/a
71	1.8.94	m	b	Tel Sheva	2	2	2	GRD	y		Nephrogenic DI	Neurogenic bladder			n	10		n		y	y	n/a	n	n	n	n	n		y	n	klalit
72	1.3.06	m	j	Beer Sheva	2	2	2	GRD	y		Lt single echogenic kidney	Neonatal renal insufficiency	Family Hx of uropathy		n	0		n		y	y	n/a	n	n	n	n	n		n	n	Klalit
73	1.6.08	f	j	Beer sheva	4	4	1	GRD	y		renal dysplasia	Neonatal renal insufficiency			n	0		n		y	n	n/a	n	n	n	y	n		n/a	n/a	Klalit
74	1.8.06	m	j	Netivot	4	4	4	GRD	n		Renal tubular dysgenesis	Echogenic kidneys	????? ????????		n	0		n		y	y	n	y	y	n	n	n		y	y	Klalit
75	1.12.91	f	j	Beer Sheva	2	2		O	n		??? ?????????	Obstructive renal Failure	Acute renal failure	abdominal PNET	n	16		n		y	n	y	n	n	n	n	n		y	y	Leumit
76	1.12.93	?	j	Ashkelon	1	1		GN	n		C3 Glomerulonephritis	Recurrent Hematuria syndrome			y	15		n		y	n	n	n	n	y	n	n		y	y	Klalit
77	1.8.08	f	j	Amioz	1	1	1	H	n		Single hydroureteronephrotic kidney	VACTER syndrome	low imperforate anus	esophagal atresia	n	0		n		y	y	n/a	n	n	n	n	n		n/a	n/a
78	1.10.98	f	j	Dimona	1	1	1	H	n		Bilat. Gr. 2-3 VUR	Bilat. renal scars			n	0.5		n		y	y	n	n	n	y	n	n		y	y	Klalit
79	1.1.85	f	j	Netivot	5	1	1	GRD	n		Cystinosis	Renal Transplant	Genu Valgus		y	12		n		n	n	n	n	n/a	n	y	n		y	y	Klalit
80	1.5.99	m	j	Beer Sheva	4	4	1	H	n		Renal dysplasia	VSD	congenital Cataract, asthma	BOR syndrome	n	0		n		y	n	n	n	y	n	n	n		y	y	Leumit
81	1.8.94	f	j	Beer Sheva	1	1		H	n		Bilat Renal Scars	S/p coarctation repair	Turner syndrome		n	3		n		y	n					n	n		n/a	n/a	Macabi
82	1.7.99	m	j	Beer Sheva	1	1	0	GN	n		HSP Nephropathy	Nephritic-nephrotic syndrome	Intestinal perforation		y	5		n		y	n	n	n	n	n	n	n		y	y	Klalit
83	1.7.99	m	b	Bir Hadaj	2	2	2	OU	n	CU	s/p PUV	S/P Lt nephrectomy	hydronephrosis	reflux	y	0		n		y	y	n	n	n	y	n	n		y	y	Klalit
84	1.1.95	m	b	AbuGuiad	2	2	2	H	n		Single dysplastic kidney	cystic kidney disease			n	0		n		y	y	n	n	n	n	n	n		y	n	Klalit
85	1.6.03	f	j	Beer Sheva	2	2	2	GRD	n		ARPKD	ASD			n	0		n		y	y	y	n	n	n	n	n		n	n	Klalit
86	1.6.95	m	j	Beer Sheva	1	1	1	OU	n	CU	PUV	Valves bladder	rt hypoplastic nonfunctioning kidney	Lt renal scar and hydronephrosis	n	0		n		y	y	n	n	n	n	n	n		y	y	Klalit
87	1.12.79	f	j	Yeruham	5	5		GN	n/a		Nephrotic syndrome	Min.Mes. Proliferation	????? ????? ??????	chronic graft rejection	y	16		n		n	n	n	n	n	n	y	y	2	y	n
88		m	j	Beer Sheva	5	2		GRD	y		Alport Syndrome	Renal Transplant			n	n/a		n		n	n					y	n		y	y
89	1.8.89	f	j	Dimona	1	1		GRD	y		ADPKD				n	15		n		y	n	n	n	n	n	n	n		n/a	n	Klalit
90	1.3.91	m	j	Tene Omarim	2	2		GN	n		SLE nephropathy	SLE	DM type 1		y	12		n		y	n	n	n	n	n	n	n		y	y	Leumit
91	1.7.93	f	j	Beer Sheva	5	5		GRD	n/a		Chronic Renal Failure	NPHP	Anemia		n	10		n		y	n	y	n	y	y	y	y	3	n/a	n/a	Macabi
92	1.5.89	m	j	Netivot	2	2		H	n		Single kidney	congenital renal dysplasia			n	0		n		y	n	n	n	n	n	n	n		y	y	klalit
93	1.9.83	f	j	Dimona	1	1		GN	n/a		MPGN type I	Anemia			y	13		n		n	n	n/a	n/a	n	n	n	n		n/a	n/a	Klalit
94	1.6.91	f	j	Dimona	1	1		GN	n		SLE nephritis	SLE	Leucopenia and thrombocytopenia	tonsilectomy	y	14		n		y	n	n	n	n	n	n	n		n	n	Klalit
95	1.11.03	m	j	Beer Sheva	3	3	2	H	n		Rt single dysplastic kidney	FTT			n	0		n		y	y	n	y	n	n	n	n		y	y	Klalit
96	1.7.94	m	j	Beeri	2	2	2	H	n		VATER syndrome	Bilateral renal scars	Neuropathic bladder		n	6		n		y	y	y	n	n	n	n	n		y	y	Klalit
97	1.1.89	m	j	Ofakim	1	1	1	GN	n		IgA Nephropathy	Proteinuria			y	17		n		y	n	n	n	n	n	n	n		y	y	Klalit
98	1.9.00	m	j	Beeri	1	1		GRD	n/a		ADPKD				n	6		n		y	y	n/a	n	n	n	n	n		n	n	Klalit
99	5.6.95	m	j	Beer Sheva	1	1	2	GRD	n		Cystinosis	rickets			n	1		n		y	y	n	y	n	n	n	n		y	y	Klalit
101	1.4.88	m	j	Beer Sheva	1	1	1	GRD	n		Alport Syndrome	Convulsive disorder	Low weight	Mental retardation, ????? ???????	y	18		n		n	n	n	n	n	n	n	n		y	y	Klalit
102	1.9.00	m	j	Beer Sheva	2	2	2	H	n		renal scars	Renal dysplasia	Bilat gr IV VUR		n	3		n		y	y	n	n	n	n	n	n		y	y	Klalit
103	12.6.93	m	j	Meitar	2	2		O	n		ARF in infancy	Hyperuricemia			n	1		n		y	n	n	n	n	n	n	n		n	n	Klalit
104	1.10.94	f	j	Dimona	1	1	1	H	n		Bilat. Renal Scars	Lt hydronephrosis	S/p Recurr UTI		n	6		n		y	y	n	n	n	n	n	n		n	n	Klalit
105	1.12.89	m	j	Beer Sheva	2	2		H	n		s/p gr IV VUR	Bilat renal scars	hydronephrosis		y	0		n		y	n	n	n	n	n	n	n		y	y	Leumit
106	1.1.82	m	j	Hatzerim	4	4		H	n/a		Renal Dysplasia				n	0		n		n	n	n	n	n	n	n	n		y	y
107	1.9.90	f	j	Beer Sheva	1	1		GRD	y		ADPKD				n	11		n		y	n	n	n	n	n	n	n		n/a	n/a	Klalit
108	1.2.90	m	j	Beer Sheva	4	4		GN	y			Hypertension	Proteinuria	LVH	y	16		n		y	n	y	n	n	n	n	n		y	y	Klalit
112	1.11.81	f	j	Beer Sheva	5	5		GN	n/a		Lt single kidney	Antiphospholipid syndrome	Proteinuria	malignant apla syndrome	n	17		n		n	n	n	n	n	n	n	y	2	y	n/a
113	1.12.99	m	b	Tel Sheva	1	1	1	OU	n/a	CU	Bilat. Severe hydronephrosis	s/p rt pyeloplasty	poorly functioning lt kidney		n	0		n		y	y	n	n	n	y	n	n		n	n	Klalit
114	1.9.00	f	b	Rahat	1	1	2	GN	n		HSP Nephropathy	Partial lipodystrophy	facial dystrophy		y	8.5		n		y	y	n	n	n	n	n	n		y	y	Klalit
115	1.12.89	f	b	Kseifa	1	1	1	OU	n/a	NB	Bladder augmentation	bilat renal scars	NNNB	left reflux	n	11		n		y	n	n	y	n	n	n	n		y	y	Klalit
116	1.1.88	m	b	Dimona	5	3	0	OU	n/a	NB	MMC	Renal Tx	hydronephrosis, reflux	post bladder augmantation	y	8		y	2011	y	n	n	n	y	y	y	y	2	y	y
117	1.9.98	f	b	Hura	1	1	1	H	n		Bilat Renal Scars	Bilat gr IV VUR	Reflux nephropathy		n	2		n		y	y	n	n	n	y	n	n		n	n	Klalit
118	1.12.07	f	b	Lakia	1	1	1	GRD	y		ARPKD	Hypertension	Anemia	FTT	n	0		n		y	y	y	n	n	n	n	n		n	n	Klalit
119	5.7.07	m	b	Lakia	1	1	2	GRD	y		ARPKD	LVH	Inguinal hernia	Hypothyroidism	n	0		n		y	y	y	n	n	n	n	n		y	y	Klalit
120	1.1.81	m	b	Lakia	1	1		GRD	n/a		ARPKD, chronic renal failure	OI	Esophageal varices, ????? ????, ??????	hypersplenism	n	18		n		n	n	n	n	n	n	n	n		y	y
121	1.5.89	m	b	Lakia	1	1		GRD	y		ARPKD	ARPKD		Hepatic cysts		1		n		y	n					n					Klalit
122	1.12.92	m	b	Lakia	1	1		H	n		Reflux nephropathy	Bilat renal scars	hydronephrosis		y	0		n		y	n	n	n	n	y	n	n		n	n	Klalit
124	1.4.93	m	b	Tel Sheva	2	2		GRD	n/a		Megacystis	CIC	Nephrogenic DI		n	0		n		y	n	n	n	n	y	n	n		n	n	Klalit
125	1.7.97	m	b	Tel Sheva	1	1	1	H	n		Bilat. renal scars	s/p gr IV VUR			n	0		n		y	y	n	n	n	y	n	n		n	n	Klalit
126	1.1.98	f	b	Rahat	5	5	5	GRD	n/a		Nephronophtisis	CAPD	LVH	Anemia	n	8		n		y	y	n	n	y	n	n	y	1	y	n	Klalit
127	1.8.91	m	b	Rahat	3	3		GRD	n/a		chronic tubulointerstitial nephritis	NPHP1	short stature		y	0		n		y	n	n	n	n	n	n	n		n	n	Leumit
128	1.8.91	m	b	Tel Sheva	2	2		H	n/a		s/p Bilat VUR correction	Bilat Renal Scars			n	2		n		y	n	n	n	n	n	n	n		y	y	Klalit
129	1.10.90	m	b	Hura	1	1		GN	n		Elevated IgA	Recurrent Hematuria			n	10		n		y	n	n	n	n	n	n	n		y	y	Klalit
131	1.3.86	f	b	Kseifa	1	1		GN	n/a		diffuse proloferative GN	IgA Nephropathy	s/p Ac Renal failure		y	17		n		n	n	n	n	n	n	n	n		y	y	Klalit
132	1.3.94	f	b	Rahat	2	2	5	O	n/a		Residual Unilat. Kidney function	Bilat. Renal Vein Thrombosis	Proteinuria		n	0		n		y	y	y	n	n	n	n	n		y	y	Klalit
133	1.9.00	f	b	Hura	2	2		GRD	n/a		ARPKD	FTT	anal and rectal polyp	Anemia, volume depletion disorder	y	0		y	2001	n	y	y	y	n/a	n	n	n		n/a	n/a	Klalit
134	1.8.90	m	b	Segev Shalom	3	3		H	n/a		renal scars	s/p VUR	Bilat. Reflux Nephropathy		n	0		n		y	n	n	n	n	n	n	n		y	y	Klalit
135	1.10.07	m	b	Lakia	3	3	3	GRD	n/a		Hyperechogenic kidneys	FTT	Anemia		n	0.5		n		y	y	n	n	y	n	n	n		n/a	n/a	Klalit
136	1.4.08	m	b	Rahat	3	3	3	GRD	y		hydronephrosis	Hyperechogenic kidneys	Anemia	elavated lipase	y	0.2		n		y	y	y	n	y	n	n	n		n	n	Klalit
137	1.7.02	m	b	Abu Rabia	1	1	1	H	n		Bilat gr IV VUR	Lt scared hypoplastic kidney	Neonatal renal insufficiency	FTT	n	0		n		y	y	n	n	n	n	n	n		n/a	n/a	Klalit
138	1.12.94	m	b	Segev Shalom	5	0	0	H	n/a		Single dysplastic kidney	CAPD	Hypospadias	Renal transplant	n	0		y		n	n	n	n	y	y	y	y	1	n	n	Klalit
139	1.7.95	m	b	Derech Dimona	2	2	na	H	n/a		Bilat Renal Scars	Hypospadias	s/p Bilat gr IV VUR	Short Stature	n	0		n		y	y	n	n	n	y	n	n		y	y	Klalit
140	1.4.02	f	b	Derech Dimona	1	1	1	GRD	y		Familial HUS	Factor H deficiency			n	0.1		n		y	y	n	n	n	n	n	n		n	n	Klalit
141	1.9.89	m	b	Dimona	1	1		H	n		s/p bilat gr IV VUR	Bilat Renal Scars			n	0		n		y	n	n	n	n	n	n	n		n	n	Klalit
142	1.5.06	f	b	Elatrash	1	1	0	O	n		Infantile ARF				n	0.4		n		y	n	n	n	n	n	n	n		n	n	Klalit
143	1.9.03	m	b	Dimona	1	1	1	OU	n	CU	reflux	s/p Post urethral valves	Lt renal scar	bilat hydroureter nephrosis	y	0		n		y	y	n	n	n	y	n	n		y	y	Klalit
144	1.10.01	f	b	Derech Dimona	5	0		GRD	y		Familial HUS	FTT	Anemia, peripheral neuropathy	deafness	n	0		y		n	n	n	n	n	n	n	n		n/a	n/a
145	1.11.04	m	b	Derech Dimona	5	5	5	GRD	y		Familial HUS	LVH	Plasma Rx	Anemia	y	1		n		y	y	y	n	y	n	n	y	3	n/a	n/a	Klalit
146	1.3.99	m	b	Derech Dimona	5	5	1	GRD	n/a		Familial HUS	Renal Transplant	s/p Ac HD		n	0.1		n		y	y	y	y	y	n	n	y	2	y	y	klalit
147	2.1.96	f	b	Derech Dimona	5	0		GRD	y		Familial HUS	hemolytic anemia			y	1		y	1999	n	n	n/a	n/a	n/a	y	y	y	n/a	n/a	n/a
148	1.1.96	m	b	Derech Dimona	5	0		GRD	y		Familial HUS	hemolytic anemia	anoxic brain damage		n	0.1		y		n	n	n/a	y	n/a	n	n	y	3	y	y
149	1.6.96	m	b	Rahat	1	1		H	n/a		NB, megacystis, hypospadias	Bilat Gr IV VUR	anemia, hydrocephalus	disorder of diaphragm	n	0		y		n	n	n/a	n	n/a	y	n	n/a		n/a	n/a	Klalit
150	15.5.86	m	b	Elazazma	5	2		GN	n/a		Mesnagioproliferative GN	DM type 2	s/p HD	????? ????? ??????	y	8		n		n	n	y	n	n	y	y	y	2	y	y
151	1.3.93	m	j	Beer Sheva	4	4	2	H	n		Renal Dysplasia	s/p Bilat VUR correction	Reflux Nephropathy		y	0		n		y	y	y	n	n	n	y	n		y	y	Klalit
152	1.7.97	f	b	Hura	3	3	3	OU	n/a	NB	scared kidneys, reflux	hyperparatyroidism	MMC	bilathydrpnephrosis	n	0		n		y	y	y	n	n	y	n	n		y	y
153	1.1.00	f	b	Rahat	2	2		O	n		Birth asphyxia	s/p Neonatal Renal Failure	Proteinuria		n	0		n		y	y	n	n	n	n	n	n		y	y	Klalit
154	1.4.91	f	b	Kseifa	3	3		H	n/a		Reflux Nephropathy	bilat VUR	bilat scars		n	15		n		y	y	y	y	n	n	n	n		y	n/a	Leumit
155	1.11.95	f	b	Aburabia	1	1	3	GRD	n		ARPKD	congenital Hepatic fibrosis, asthma	s/p primary peritonitis	s/p ascites, esophagal varices	n	5		n		y	y	n	y	n	n	n	n		n	n	Kalit
156	1.12.94	m	b	Kseifa	1	1	1	O	n/a		Type I DM	systolic murmur			n	5		n		y	y	n	n	n	n	n	n		y	y	Klalit
157	1.9.96	f	b	Aroer	1	1	1	H	n		Bilat. Renal scars	No VUR			n	3		n		y	y	n	n	n	n	n	n		y	y	Klalit
158	1.6.98	m	j	Beer Sheva	1	1	0	H	n		Bilat gr IV VUR, hydronephrosis	Rt UPJ stenosis	congenital obstruction of ureter pelvic junction	ureteroneocystomy	y	0		n		y	n	n	n	n	y	n	n		n	n	Klalit
160	1.9.98	m	b	Aburkeik	4	4	4	OU	n/a	NB	Bilat gr IV VUR	ureterocystostomy	LVH	hyperparatyroidism	y	0		n		y	y	n	n	n	y	n	n		y	y	Klalit
161	1.8.99	m	b	Tel Sheva	3	3	4	OU	n/a	NB	Single kidney, reflux, bladder augmantation	High Imperforated Anus	RenalDysplasia, congenital ectopic kidney	Sacral Agenesis	y	0		n		y	y	n	y	n	y	n	n		y	y	Klalit
162	1.5.92	f	b	Lakia	2	2		GRD	n/a		Nephrocalcinosis	Distal Renal Tubular Acidosis	short stature	Sensorineural deafness	n	2		n		y	n	n	y	n	n	n	n		n	n	Klalit
163	1.5.07	f	b	Kseifa	3	3	4	GRD	n		ARPKD	FTT	ascites	Hypothyroidism	n	0		n		y	y	y	n	n	n	n	n		y	y	Klalit
164	1.9.90	m	b	Kseifa	1	1	1	GN	n		IgA Nephropathy	Nephrotic syndrome	mesangial proliferation		y	6		n		y	n	n	n/a	n	n	n	n		y	n	Macabi
166	1.5.89	m	b	Elazazma	5	1	1	H	n		severe renal osteodystrophy	Renal Dysplasia	VUReflux	Short Stature	y	1		n		y	n	n	n	y	n	y	y	1	y	y	Klalit
167	1.2.79	m	b	Yeruham	5	1		H	n/a		Renal Dysplasia	????? ????? ??????	obstructive-uropathy ???? ????? ??????		y	12		y	2009	n	n	y	n	y	y	y	y	3	y	n
168	1.8.99	m	b	Segev Shalom	1	1	0	H	n/a		VUR	Hydroureteronephrosis	Single Kidney	cholelithiasis	y	0.1		n		y	n	n	n	n	y	n	n		n	n	Klalit
169	1.1.89	m	b	Rahat	5	5		GN	n/a		IgA Nephropathy	RT nephrolithiasis	anemia		y	16		n		y	n	y	n	n	y	y	y	2	y	n	Klalit
170	1.1.00	f	b	Rahat	1	1	1	GRD	n/a		Atypical HUS	LT UPJ obstruction	famillial thrombocytopenia		y	0.1		n		y	y	n	n	n	y	n	n		n/a	n/a	Klalit
171	1.1.88	m	b	Rahat	1	1		GRD	y		Atypical HUS	famillial TTP	G6PD deficiency		n	15		n		n	n	n	n	n	n	n	n		y	y
172	1.2.04	m	b	Lakia	2	2	2	GRD	y		Susp. RTD	Large fontanelles	Echogenic kidneys	Anemia, FTT	n	0		n		y	y	n	n	y	n	n	n		n/a	n/a	Klalit
173	1.10.88	m	j	Beer Sheva	5	2		H	n/a		Renal Dysplasia	Reflux nephropathy			y	0		n		n	n	n	n	y	n	y	n		y	n	Macabi
174	1.5.86	m	j	Netivot	3	3		OU	n	CU	VUR, non functional LT kidney	Proteinuria, non nephrotic	Epispadias, anemia	Neuropathic bladder	n	1		n		n	n	n	n	n	y	n	n		y	n	Macabi
175	1.7.91	m	j	Beer Sheva	1	1		H	n		RT UV reflux	Single RT hypoplastic kidney	Hyperuricemia	Overweight	y	1		n		y	n	n	n	n	n	n	n		n	n
176	1.1.01	m	b	Aroer	3	3	4	OU	n	NB	crossed ectopic kidney	hydronephrosis	Bladder augmentation	Lipomeningomyelocele	y	0		n		y	y	n	y	n	y	n	n		y	y	Klalit
177	1.4.97	f	b	Tel Arad	1	1	n/a	GN	n		Nephrotic range proteinuria and hematuria	HSP Nephropathy			n	7		n		y	y	n	n	n	n	n	n		y	n	Klalit
178	1.2.95	f	j	Dimona	5	5	1	O	n		Nephrotic syndrome- ?? ??? ?? ????	trisomy 7 mosaicism	Mental retardation		n	9		n		y	y	y	y	n	n	y	y	3	y	y	Macabi
179	23.8.80	m	j	Dimona	5	5		GN	n/a		MPGN	Single pelvic kidney	s/p renal transplant		y	9		n		n	n	n	n	n	y	y	y	2	n/a	n/a	Klalit
180	1.1.97	f	j	Yeruham	1	1	1	OU	n/a	CU	hydronephrosis	Rt UPJ Stenosis	Single rt kidney	s/p pyeloplasty	y	0		n		y	y	n	n	n	y	n	n		y	n	Klalit
181	1.1.00	f	j	Sdeh Boker	1	1	1	OU	n	NB	Neurogenic bladder	Sacral agenesis	Bilat renal scars		n	2		n		y	y	n	n	n	n	n	n		n/a	n/a	Macabi
182	1.3.03	f	j	Beer Sheva	3	3	3	H	n/a		congenital hydronephrosis, Single dysplastic kidney		Neonatal renal insufficiency, renal agenesis	hyperparatyroidism	n	0		n		y	y	n	n	n	n	n	n		y	y	Macabi
183	1.6.04	f	j	Sderot	1	1		O	n		s/p Neonatal Acute Renal Failure	s/p HIE			n	0		n		y	y	n	n	n	n	n	n		n	n
184	1.1.96	f	b	Lakia	3	3	3	GRD	y		Nephronophtisis Variant	pyramidal signs	proteinuria	renal insufficiency	n	3		n		y	y	n	n	n	n	n	n		y	y	Klalit
185	9.8.81	m	j	Arad	5	5		OU	n/a	CU	Obstructive renal failure	tubulointerstitial nephritis	bilat. Reflux	kaposi sarcoma, splenectomy	n	7		n		n	n	n	n	n	n	y	y	2	n/a	n/a
186	1.8.92	m	b	Tel Sheva	2	2		H	n/a		s/p VUR, Crossed Ectopia	Bilat renal scars	??????, SVT	congenital obstructive defect	y	0		n		y	n	n	n	n	n	n	n		n	n	Klalit
187	1.11.06	f	j	Beer Sheva	1	1		O	n		Acute neonatal Renal Failure	Birth asphyxia			n	0		n		y	n	n	n	n	n	n	n		n	n	Leumit
189	1.10.95	f	j	Gilat	1	1	1	H	n/a		Bilat. renal scars				n	n/a		n		y	y	n	n	n	n	n	n		n	n	Klalit
190	1.6.97	m	j	Dimona	2	2	3	H	n		VATER syndrome	Single hydronephrotic kidney	Lt. Gr II VUR		n	0		n		y	y	y	n	n	y	n	n		y	y	Maccabi
191	1.8.97	f	b	Rahat	1	1	1	GN	y		IgA Nephropathy	Nephrotic range proteinuria	Obesity		y	11		n		y	y	y	n	n	n	n	n		y	y	Klalit
192	1.10.97	m	j	Beer Sheva	3	3	5	H	n/a		hydronephrosis	s/p bilat Gr IV VUReflux	cystic kidney disease	hyperparatyroidism, anemia normocyte	y	0		n		y	y	n	y	y	y	n	n		y	y	Klalit
193	1.1.86	f	j	Ofakim	1	1		GRD	y		ADPKD				n	17		n		n	n	n	n	n	n	n	n		n	n	Klalit
194	1.10.94	m	j	Beer Sheva	4	4	5	OU	n/a	CU	VATER	VUR, dysplastic kidneys	anemia, hyperparatyroidism	G6PD deficiency	y	1		n		y	y	n	n	n	y	n	y	2	n/a	n/a	Macabi
195	1.2.96	f	j	Beer Sheva	1	1	n/a	O	n/a		Atypical HUS				n	7		n		y	y	n/a	n	n/a	n	n	n/a		n/a	n/a	Klalit
196	1.1.88	f	j	Beer Sheva	1	1		GRD	n/a		ADPKD	s/p Imperforate hymen	hematocolpos		n	13		n		n	n	n	n	n	n	n	n		n/a	n/a	Klalit
197	1.11.93	m	j	Beer Sheva	1	1		H	n		Hydroureteronephrosis	Single Kidney			y	0		n		y	n	n	n	n	n	n	n		y	y	Klalit
198	1.6.00	m	b	Arad	5	1		GRD	y		ARPKD	hepatosplenomegaly	Renal Transplant		n	0		n		y	n	y	n	n	y	y	y	3	n/a	n/a	Klalit
199	1.7.98	f	b	Arad	1	1	n/a	GRD	y		ARPKD	Hepatoslenomegaly	anemia		n	3		n		y	y	y	n	n	n	n	n		n/a	n/a	Klalit
200	1.10.99	m	j	Beer Sheva	1	1	1	H	n		s/p bilat Gr IV VUReflux	Bilat renal scars	LT hydronephrosis		n	0		n		y	y	n	n	n	n	n	n		n	n	Leumit
201	1.9.95	f	j	Beer Sheva	1	1	1	H	n		Bilat. VUReflux correction	Reflux Nephropathy			n	0.5		n		y	y	n/a	n/a	n/a	y	n	n/a		n/a	n/a	Leumit
202	1.11.96	m	j	Beer Sheva	1	1	1	GN	n		IgA Nephropathy	Crescentic GN			y	8		n		y	y	n	n	n	n	n	n		y	y	Klalit
203	1.9.96	f	j	Beer Sheva	1	1	1	GN	n		Mesangioproliferative GN		Family Hx of GN		y	7		n		y	y	n	n	n	n	n	n		y	y	Macabi
204	1.2.91	m	j	Arad	2	2		H	n/a		Bilat renal scars	VUR	pyelonephritis		n	4		n		y	n	n/a	n/a	n/a	y	n	n/a		n/a	n/a	Macabi
205	3.1.82	f	j	Meitar	1	1		GN	n/a		MPGN type 1				y	12		n		n	n	n	n	n	n	n	n		y	y
206	1.11.89	f	j	Ashkelon	1	1		GRD	n		ARPKD	s/p splenorenal shunt	hepatomegaly	???? ??? ???	n	5		n		y	n	n	n	n	n	n	n		n/a	n/a	Meuchedet
207	1.4.90	f	j	Dimona	5	5		GRD	n		Mesangioprolif. GN	s/p CMV disease			y	8		n		y	n	n	n	n	y	y	y	2	y	y	Macabi
208	1.6.83	m	j	Beer Tuvia	5	3		GN	n/a		Fibrillary GN	Down Syndrome	CMV post disease		y	16		n		n	n	n	y	n	y	y	y	1	y	y
209	1.1.98	m	j	Dimona	3	3	5	H	n/a		renal dysplasia - Rt MCDK	lt hypoplastic kidney	congenital CKD		n	0		n		y	y	n	y	n	n	n	n		y	y	Klalit
210	1.2.88	m	j	Beer Sheva	2	2		GRD	y		Distal RTA	Deafness - sensoneural			n	0		n		n	n	n	y	n	y	n	n		n	n
211	1.4.90	m	j	Beer Sheva	1	1		GRD	y		Distal RTA	bilat. nephrolithiasis	Deafness - sensoneural		n	0		n		y	n	n	y	n	n	n	n		y	n
212	1.1.92	m	j	Yerucham	1	1		GRD	y		ADPKD				n	0		n		y	n	n	n	n	n	n	n		y	y	Klalit
213	1.1.02	f	j	Ofakim	1	1	1	O	n/a		HUS	D(+)			n	2		n		y	y	y	n	n	n	n	n		n	n	Klalit
214	1.11.99	f	j	Shderot	1	1		GRD	n/a		ARPKD					14	1994	n		n	n					n					Klalit
217	1.5.91	f	j	Yeruham	1	1		GRD	y		ADPKD				n	15		n		y	n	n	n	n	n	n	n		n	n	Klalit
218	1.10.96	m	j	Ofakim	1	1	1	H	n		Bilat. renal scars	s/p bilat Gr IV VUReflux	Reflux nephropathy	RT hydronephrosis and hypoplastic kidney	n	7		n		y	y	n	n	n	n	n	n		n	n	Klalit
219	1.1.07	f	j	Beer Sheva	1	1	1	GRD	n		cystinosis	FTT	Fanconi syndrome		n	0.7		n		y	y	n	y	n	n	n	n		n	n	Klalit
220	1.11.01	m	j	Arad	5	1		H	n		Prune Belly Syndrome	Renal dysplasia, hydroureter	hydronephrosis, VUR	Failed PD	y	0		n		y	n	n/a	y	n/a	y	y	y	3	n/a	n/a	Macabi
221	1.12.94	m	j	Arad	1	1	1	GRD	y		ADPKD				n	9		n		y	y	n/a	n/a	n	n	n	n		n/a	n/a	Macabi
222	1.5.87	m	j	Dimona	1	1		GN	n/a		SLE nephritis type 4	SLE	DPGN	Anemia	y	18		n		n	n	n	n	n	n	n	n		n	n	Klalit
223	1.11.83	f	j	Dimona	1	1		GN	n/a		IgA Nephropathy				y	13		n		n	n	n/a	n	n	n	n	n/a		n/a	n/a	Macabi
224	1.10.90	f	b	Tel Sheva	1	1		H	n/a		Lt gr III VUR	Bilat renal scars	uretroneocystomy	Obesity	n	13		n		y	n	n	n	n	y	n	n		n	n	Klalit
225	1.10.03	m	b	Segev Shalom	1	1	1	H	n/a		Bilat gr IV VUR	Renal scars	Lt Crossed ectopic and poorly functioning kidney	celiac	n	0		n		y	y	n	n	n	y	n	n		n	n	Klalit
226	1.1.97	f	j	Ofakim	1	1	n/a	O	n/a		Atypical HUS				n	0.5		n		y	y	n/a	n/a	n/a	n	n	n/a		n/a	n/a	Macabi
227	1.5.85	f	j	Dimona	5	2		GN	n/a		RPGN	hyperparatyroidism	goodpasture syndrome		y	7		n		n	n	n	n	n/a	n	y	y	1	y	y	Klalit
228	7.5.92	f	j	Beer Sheva	1	1		GRD	n/a		ADPKD	epilepetic			n	4		n		y	n	n	n	n	n	n	n		n/a	n/a
229	1.8.93	f	j	Beer Sheva	1	1		H	n/a		Bilat. Gr IV VUR	Bilat Renal scars	RT hypoplastic kidney	Asthma	n	10		n		y	n	y	n	n	n	n	n		n/a	n/a	Macabi
230	1.6.92	m	j	Beer Sheva	1	1		GRD	y		ADPKD	Hyperlipidemia			n	13		n		y	n	y	n	n	n	n	n		n	n	Klalit
231	1.9.99	m	j	Mitzpe Ramon	5	5		OU	n/a	CU	PUV	Valves blader	VUR, bilat. Hydronephrosis	FTT, hyperparatyrodism	y	0		n		y	y	n	y	n	y	n	n		y	n	Klalit
232	1.11.87	m	j	Beer Sheva	2	2		GRD	n/a		Convulsive disorder	Fanconi syndrome	down sydrome, epileptic	Obesity	n	8		y		n	n	n/a	n	n/a	n	y	n/a		y	y	Klalit
233	1.1.82	m	j	Dimona	2	1		GRD	n/a		Alport Syndrome	Deafness	diffuse GN	hydronephrosis	y	16		n		n	n	y	n	n/a	n	n	n/a		y	y
235	1.3.98	m	j	Ofakim	1	1		H	n/a		hydronephrosis	Neonatal UTI	Bilat gr.IV VUR		n	0		n		y	n	n/a	n	n/a	y	n	n/a		n/a	n/a
236	1.6.94	f	j	Mitzpe Ramon	1	1		O	n		Type I DM	Albuminuria			n	15		n		y	y	n	n	n	n	n	n		y	y
237	1.5.89	m	j	Arad	1	1		H	n/a			Bilat Renal scars	Bilat. Gr IV VUR		n	12		n		n	n		n	n	n	n	n				Macabi
238	1.7.84	f	j	Kiriat Gat	1	1		GN	n/a		nephrotic syndrome	DPGN	SLE		y	12		n		n	n	n/a	n	n/a	n	n	n/a		y	y
239	1.10.89	f	j	Ofakim	1	1		GN	n		Atypical Glomerulonephritis		Anemia	nephrotic range proteinuria	y	14		n		y	n	n	n	n	n	n	n		y	n/a	Leumit
240	1.8.07	m	b	Mitzpe Ramon	5	5	5	H	n/a		RT MCKD	bilat. Renal dysplasia	non functioning RT kidney	ASD, FTT, ????? ?? ????, ??????????	n	0		n		y	y	n	n	y	n	n	y	3	n	n	Klalit
241	1.11.86	f	j	Beer Sheva	2	2		H	n/a		non functioning RT kidney	S/p coarctation repair	VUR and Reflux nephropathy	pyelonephritis	n	0		n		n	n	n	n	n	y	n	n		n/a	n/a
242	1.12.87	m	b	Beer Sheva	2	2		OU	n/a	NB	Renal Insufficiency	NNNB	bilat. Renal scars	hydronephrosis	n	n/a		n		n	n	y	n	n	n	n	n		n	n	Klalit
243	1.1.85	f	j	Arad	1	1		GRD	n/a		ADPKD				n	18		n		n	n	y	n/a	n	n	n	n		n/a	n/a
244	1.6.83	f	j	Arad	1	1		GRD	n/a		ADPKD	Adrenal tumor	polycystic ovaries		n	18		n		n	n	y	n	n	n	n	n		y	y	Macabi
245	1.11.02	f	j	Dimona	1	1	1	GRD	y		ADPKD				n	3		n		y	y	n	n	n	n	n	n		n/a	n/a	Klalit
246	1.12.89	m	j	Beer Sheva	4	4		O	n/a		congenital renal dysplasia	renal asymetry	s/p UTI		n	12		n		y	n	n	y	n	n	n	n		y	y	Klalit
247	1.8.92	m	j	Lehavim	1	1		GRD	y		ADPKD	LVH	infant RT hemiparesis		n	13		n		y	n	y	n	n	n	n	n		y	n	Klalit
249	1.11.97	m	j	Ofakim	1	1	1	GRD	y		Alport Syndrome	Anemia	hearing loss		y	2.5		n		y	y	n	n	n	n	n	n		y	y	Klalit
250	1.10.94	m	j	Ofakim	1	1	1	GN	n		HSP Nephropathy	Residual nephrotic range proteinuria	crescentic GN		y	9.5		n		y	y	n	n	n	n	n	n		y	y	Klalit
251	1.11.82	m	j	Dimona	5	5		H	n/a		Congenital hypodysplasia	Chronic Rejection			y	0.5		n		n	n	n	n	n	y	y	y	3	y	y
252	1.12.86	m	j		2	2		H	n		Single kidney	Hydroureteronephrosis			n	10		n		n	n	n	n	n	y	n	n		y	y	Klalit
253	1.1.02	m	j	Mefalsim	2	2	3	H	n/a		Renal dysplasia, nephrogenic DI	PUV type 3	bilat. Hypoplastic/dysplastic kidneys	celiac	n	0		n		y	y	n	n	n	y	n	n		y	y	Klalit
254	1.6.95	f	b	Hatzerim	1	1	1	H	n/a		VUR and reflux nephropathy	Bilat renal scars			n	7		n		y	y	n	n	n	n	n	n		n	n	Klalit
255	1.1.97	m	j	Beer Sheva	3	3	3	GRD	n/a		congenital Bilat Cystic echogenic Kidneys				n	0		n		y	y	n	n	n	n	n	n		y	y	Leumit
256	1.1.00	m	j	Beer Sheva	1	1	1	OU	n/a	CU	Bialt. Hydroureteronephrosis	PUV			n	2		n		y	y	n	n	n	y	n	n		n/a	n/a	Klalit
257	1.6.82	m	j	Ofakim	5	2		H	n/a		Renal Dysplasia	VUR	pyelonephritis	spinabifida	y	1		n		n	n	n	n	n	y	y	n		y	y	Klalit
258	1.5.96	f	j	Beer Sheva	5	5		GN	n/a		Fibrillary GN	Hypertensive crisis			y	11		n		y	n	y	y	y	y	n	y	2	y	y	Klalit
259	1.10.96	m	j	Ashkelon	4	4		H	n/a		Congenital hypodysplasia	hydronephrosis	hyperparatyroidism		n	0		n		y	n	n	y	y	n	n	n		y	y	Macabi
260	1.1.96	m	j	Beer Sheva	5	2	0	GRD	n		NPHP1	hyperparatyroidism	ventricular hypertrophy		y	8		n		y	n	y	y	n	n	y	n		y	y	Klalit
261	1.7.06	m	j	Otzem	2	2	2	H	n/a		bilat. Uretral reflux, hydrouretronephrosis	congenital renal dysplasia	Sacral dysgenesis, spinabifida, FTT, IUGR	Neonatal renal insufficiency	n	0		n		y	y	n	n	n	y	n	n		y	y	Klalit
262	1.1.81	m	j	Beer Sheva	1	1		O	n/a		Bilat. Hydrtoureteronephrosis	DM type 1	Mental retardation		n	13		n		n	n	n	y	n	n	n	n		y	y	Klalut
263	1.8.91	m	j	Shuval	1	1		GRD	n		Alport Syndrome	Albuminuria			y	17		n		y	n	n	n	n	n	n	n		y	y	Klalit
264	1.5.00	m	j	Ofakim	4	4	5	OU	n/a	CU	trabeculated bladder	PUV	single RT functioning kidney with hydrouretronephrosis	down syndrome	y	1		n		y	y	n	n	y	y	n	y	1	y	y	Klalit
265	1.7.02	m	b	Rahat	1	1	1	OU	n/a	NB	UV reflux, hydronephrosis	MMC+spinabifida	bilat. Renal scars	spastic paraplegia	n	5		n		y	y	y	y	n	y	n	n		y	n	Klalit
266	1.6.06	m	j	Beer Sheva	2	2	n/a	H	y		Neonatal renal insufficiency	LT dysplastic kidneys	RT hyperechogenic kidney		n	0		n		y	y	n	n	n	n	n	n		n/a	n/a
267	1.1.88	f	b	Beer Sheva	5	5	0	O	n/a		Renal failure	ESRD	Mental retardation		n	13	2001	y	2012	n	n					n	y	2			Klalit
267	1.4.00	m	b	Derech Dimona	5	0		GRD	y			Familial HUS	ESRD		n	0.1		y		n	n	y	y	y	n	y	y	2	y	y
268	1.6.93	m	b	Segev Shalom	5	0		H	n/a		Bilat gr IV VUR				n	0	1993	y	1996	n	n					y	y	1			Klalit
269	1.5.86	f	b	Hura	5	2		H	n/a		V-U Reflux	S/P Kidney transplant (10/2000)			n	n/a		n		n	n					y	y	1			Klalit
270	1.4.88	f	j	Sderot	5	3		OU	n/a	NB	MMC	S/P Kidney Transplant (05/2009)		2000, 2003	n	12		n		n	n					y	y	2			Klalit
271	1.1.94	m	b	Abu Sarihan (Shevet)		0		OU	n/a	CU	Congenital Renal Cysts				n	0	1994	y	1997	n	n					n	n
272	1.10.89	m	j	Beer sheva	2	2		H	n/a		Bilat renal scars				n	17	2007	n		n	n	y				n	n		y
273	1.3.06	m	j		1	1		O	n/a		Hyperkalemia	s/p acute kidney injury	s/p multiple organ transplantation		n	3		n		n	y	n	y	n	y	n	n	n	n			Klalit	Dec-10
Dx: 1/2009- 12/2010
274	1.2.04	f	b	Yeruham	1			GN	n/a		HSP Nephropathy	Nephrotic range proteinuria				6	2010	n		n	y										Klalit
275	1.1.09	f	b	Rahat	1			GRD	y		Bardett Biedel	Echogenic kidneys				0.1	2009	n		n	y										Klalit
276	1.7.99	f	j	Dimona	3		1	GN	n/a		Lupus Nephritis				y	11	2010	n		n	y	y									Macabi
277	1.1.97	m	j	Sderot	1			OU	n/a	CU	s/p correction of PUV	trabeculated bladder				0	1997	n		y	y	n	n	n	y	n	n				Macabi
278	1.11.04	f	j	Beer Sheva	1			GRD	y		ADPKD					6	2010	n		n	y	n	n	n	n	n					Klalit
279	1.8.09	m	j		1			OU	n	CU	Posterior Urethral Valves	Bilat gr IV VUR				1.2	2010	n		n	y	n	n	n	y	n	n				Leumit
280	1.8.10	f	b	Lakia	2			GRD	n/a		ARPKD					0	2010	n		n	y										Klalit
281		m	b	Rahat	2			GRD	n/a		Juvenile Nephronophtisis					n/a	2010	n		n	y
282	1.2.09	m	b		4		0	H	n/a		Neonatal renal insufficiency	Dysplastic kidneys		microcephaly		0	2009	y		n	n
283	1.1.10	m	b	Tel Arad	3			OU	n/a	CU	Posterior Urethral Valves	Neonatal renal insufficiency				0	2010	n		n	y	n									Klalit
284	1.8.95	f	b	Rahat	1			GN	n/a		SLE	Type III Nephritis				13	2010	n		n	y	n	n	n	n				y	y	Klalit
285	1.7.10	f	b	Aroer	4		2	OU	n/a	CU	Obstructive uropathy	Obstructive ureterocele	Polyuria			0	2010	n		n	y				y						Klalit
286	1.11.09	m	b		1		1	OU	n/a	CU	Posterior urethral valves	Prune Belly Syndrome				0	2009	n		n	y										Klalit
287	1.6.99	m	b	Rahat	4		0	O	n/a		Chronic renal failure	Renal asymmetry				10	2009	n		n	n	y	y	y	n	y	y	3	y		Klalit
288	1.5.93	m	j	Beer Sheva	1			O	n/a		Proteinuria	Obesity		s/p prematurity		6	1999	n		y	n										Klalit
289	1.10.09	m	j	Beer Sheva	1			H	n/a		Bilat gr V VUR	Neonatal renal insufficiency	Bilat. Renal scras	s/p bilat pyeloplasty		0	2009	n		n	y										Klalit
290	1.7.10	m	j	Ofakim	5		5	OU	n/a	CU	Posterior Urethral Valves					0	2010	n		n	y	n									Macabi
291	1.5.09	m	j	Tifrach	1		2	GRD	n/a		BOR syndrome	Hyperlipidemia	FTT			0	2009	n		n	y										Leumit
292	1.8.99	f	j	Dimona	2			GRD	n/a		Family Hx of ESRD					8	2007	n		y	y										Maccabi
293	1.12.95	f	j	Dimona	3			GRD	n/a		Family Hx of ESRD					11	2006	n		y	y										Maccabi
294	1.10.09	m	j	Beer Sheva	1		1	OU	n/a	CU	Posterior urethral valves	Neonatal renal insufficiency				0	2009	n		n	y										Maccabi
295	1.12.09	m	j	Beer Sheva	3		2	O	n/a		Neonatal renal insufficiency	Hyponatremia				0	2009	n		n	y	n									Leumit
296	1.1.93	m	j	Beer Sheva	1		1	GN	n/a		Glomerulonephriitis				y	17	2010	n		n	n	n	n								Macabi
297	1.10.09	m	j	Tifrach	3			H	n/a		Hypodysplastic kidneys	Bilat grade 4-5 VUR				0.8	2010	n		n	y										Klalit
298	1.12.92	m	j		1		1	GN	n/a		IgA Nephropathy	proteinuria			y	17	2010	n		n	n	n									Macabi
Dx: 1/2011- 12/2012
299	1.6.94	m	j	Beer Sheva	1			GN	n/a		Mesangioproliferative GN	Glomerulonephritis Atypical	Family Hx of ESRD		y	17	2011	n		n	y										Klalit
300	1.9.11	m	b	Segev Shalom	4			O	n/a		Neonatal Renal Failure	Hematuria				0	2011	n		n	y										Klalit
301	1.7.11	m	b	Um Batin	4		3	H	n/a		Neonatal Renal Failure	Hypoplastic kidneys	Bilat low grade VUR			0	2011	n		n	y										Sev
302	1.4.01	f	b	Abukrinat	1			H	n/a		Single scarred kidney	recurrent UTI				11	2012	n		n	y	n	n	n							Klalit
303	1.2.96	f	b	Rahat	1		1	GN	n/a		IgA Nephropathy	Nephrotic range proteinuria			y	16	2012	n		n	y										Klalit
304	1.12.00	f	j	Netivot	2			O	y		Familial nephritis					n/a	2007	n		y	y	n									Klalit
305	1.2.99	f	j	Meitar	2			GRD	n/a		Polycystic kidneys	CP				7	2007	n		y	y	y	n		n	n	n		y	y	Macabi
306	1.7.07	f	j	Netiv Haasarah	1		1	GRD	n/a		Alport Syndrome					3	2010	n		n	y	n	n	n	n	n	n		y		Macabi
307	1.5.98	f	b	Segev Shalom	2			OU	n/a	NB	Neurogenic bladder	NNNB				14	2012	n		n	y										Klalit
308	1.1.03	m	j	Beer Sheva	2			OU	n/a	CU	Prune Belly Syndrome	Patent urachus	Lt gr IV VUR	Rt non functioning kidney		0	2011	n		n	y				y						Meuchedet
309	1.3.01	m	b	Rahat	1			GN	n/a		IgA Nephropathy	Recurrent hematuria syndrome			y	10	2011	n		n	y										Klalit
310	1.3.11	f	b	Lakia	1			GRD	n/a		ARPKD	Hypertension				0.3	2011	n		n	y	y									Klalit
311	1.11.11	m	b	Lakia	1			GRD	n/a		ARPKD					0	2011	n		n	y	y									Klalit
312	1.2.12	m	b	Lakia	2			GRD	n/a		ARPKD					0	2012	n		n	y
313	1.5.95	f	b	Tel Sheva	4		5	GRD	n/a		ESRD	Tuberous sclerosis				16	2011	n		n	y	y					y	1			Klalit
314	1.11.11	f	b	Lakia	1		1	GRD	n/a		Renal tubular dysgenesis	Peritoneal dialysis	Peritonitis	s/p neonatal renal failure		0	2011	n		n	y	n									Klalit
315	1.3.10	m	b	Aroer	1			H	n/a		Bilat gr V VUR	Lt hypoplastic kidney				0.1	2010	n		n	y	n	n	n	n						Macabi
316	1.1.97	f	b	Lakia	3		4	GN	n/a		HSP Nephropathy	Crescentic GN	Renal insufficiency		y	14	2011	n		n	y	y	y	y	n				y	y	Klalit
317	1.8.11	m	b	Hura	2			H	n/a		Neonatal renal insufficiency	Bilat gr 4 VUR	rt MCDK			0	2011	n		n	y				y						Klalit
318	1.3.12	m	b	Kseifa	2			GRD	n/a		ARPKD					0	2012	n		n	y										Klalit
319	1.7.99	f	j	Kiriat Gat	1		1	GN	n/a		SLE	Nephrotic syndrome			y	13	2012	n		n	y	y	n	n		n	n		y	y	Klalit
320	1.1.02	m	j	Beer Sheva	1		1	GN	n/a		Recurrent Hematuria Syndrome	Family Hx of ESRD				10.3	2012	n		n	y	n									Klalit
321	1.9.08	m	j	Beer Sheva	1		1	GRD	n/a		Alport Syndrome	Recurrent Hematuria Syndrome			y	3.2	2011	n		n	y	n									Klalit
322	1.8.98	m	j	Beer Sheva	1		1	GRD	n/a		ADPKD					13	2012	n		n	y	n									Klalit
323	1.9.12	m	b	Derech Dimona	4		0	GRD	y		ARPKD	Respiratory failure				0	2012	y	2012	n	n	y	n	n
324	1.7.96	m	j	Beer Sheva	1		1	GN	n/a		IgA Nephropathy				y	14	2011	n		n	y	n	n	n	n	n			y		Klalit
325	1.10.08	m	j	Magen	1		1	GRD	y		ADPKD	Hypertension				1	2009	n		n	y										Klalit
326	1.4.04	m	j	Kiryat Gat	2		2	H	n/a		Bilat gr V VUR					7	2011	n		n	y	n	n	n	y	n	n				Klalit
327	1.7.96	f	b	Rahat	3		3	OU	n/a	NB	Neurogenic bladder	Down Syndrome	s/p resection of dermoid sinus			14	2011	n		n	y										Klalit
328	1.10.12	m	j	Beer Sheva	4		2	OU	n/a	CU	Posterior urethral valves					0	2012	n		n	y	n	y	n							Klalit
329	1.4.98	f	b	Aroer	3			O	n/a		TI nephropathy				y	14	2012	n		n	y										Leumit
330	1.1.98	m	b	Rahat	2			H	n/a		Reflux Nephropathy	Proteinuria				13	2012	n		n	y										Klalit
331	1.6.08	m	j	Mitzpe Ramon	3		5	GN	n/a		Nephrotic syndrome				y	1	2009	n		n	y										Klalit
Dx: 1/2013- 12/2014
333	1.12.95	m	j	Kiriat Gat	2		2	H	n/a		Bilat renal scars	renal asymmetry	Proteinuria			16	2012	n		n	y	n	n	n		n	n		y	y	Macabi
336	1.12.01	f	b	Hura	2		2	GRD	n/a		Familial TTP	Cerebral Infarct				0	2001	n		n	y										Klalit
338	1.10.95	f	j	Mishmar Hanegev	2		2	GN	n/a		FSGS	Proteinuria			y	17	2012	n		n	y	n	n	n	n	n	n		y		Macabi
